# Supplementary material for: Propeller Flaps for Acute Lower Limb Reconstruction After Trauma: Evidence from a Systematic Review
Source: J Clin Med. 2025 Sep 5;14(17):6288. doi: 10.3390/jcm14176288 (PMC12428917; doi:10.3390/jcm14176288)
Supplement: Supplementary file 1 [file jcm-14-06288-s001.zip]

Archive with 1 entries (1 files):
- jcm-3799591-supplementary.pdf
